# Supplementary material for: Dietary Fermentation with Lactobacillus sp. and Bacillus sp. Modulates Rumen Transcriptomic and Microbiota Profiles in Bos taurus
Source: Int J Mol Sci. 2025 Jul 16;26(14):6816. doi: 10.3390/ijms26146816 (PMC12294822; doi:10.3390/ijms26146816)
Supplement: Supplementary file 1 [file ijms-26-06816-s001.zip]

Archive with 1 entries (1 files):
- ijms-3688760-supplementary.pdf
